# Supplementary material for: Common Acquisition of Broadly Neutralizing Antibodies in an HTLV-1c+ First Nations Cohort from Central Australia
Source: Viruses. 2026 Mar 24;18(4):402. doi: 10.3390/v18040402 (PMC13119588; doi:10.3390/v18040402)
Supplement: Supplementary file 1 [file viruses-18-00402-s001.zip]

Archive with 1 entries (1 files):
- viruses-4196618-supplementary.pdf
